# Supplementary material for: Myeloid Trem2 Dynamically Regulates the Induction and Resolution of Hepatic Ischemia-Reperfusion Injury Inflammation
Source: Int J Mol Sci. 2023 Mar 28;24(7):6348. doi: 10.3390/ijms24076348 (PMC10094065; doi:10.3390/ijms24076348)
Supplement: Supplementary file 1 [file ijms-24-06348-s001.zip]

Archive with 2 entries (2 files):
- Supplementary Figure.pdf
- Supplementary Table S1.xlsx
